# Supplementary material for: Hybrid delivery of cluster-set resistance training for individuals previously treated for lung cancer: the results of a single-arm feasibility trial
Source: Pilot Feasibility Stud. 2023 Oct 17;9:177. doi: 10.1186/s40814-023-01405-z (PMC10580552; doi:10.1186/s40814-023-01405-z)
Supplement: Supplementary file 2 — Additional file 2. De-identified training logs, full description of exercises prescribed to each individual, and RDI. [file 40814_2023_1405_MOESM2_ESM.xlsx]

## Sheet: Planned Volume
Week #	Week 1			Week 2			Week 3			Week 4			Week 5			Week 6
Wekly session #	1	2	3	1	2	3	1	2	3	1	2	3	1	2	3	1	2	3
PT id/ Session #	1	2	3	4	5	6	7	8	9	10	11	12	13	14	15	16	17	18
EB01	180	180	180	150	150	150	150	150	150	150	150	150	120	120	120	120	120	120
KB02	144	144	144	120	120	120	120	120	120	120	120	120	96	96	96	96	96	96
KBL03	144	144	144	120	120	120	120	120	120	120	120	120	96	96	96	96	96	96
CR04	144	144	144	150	150	150	150	150	150	120	120	120	96	96	96	96	96	96
MH05	180	180	180	150	150	150	120	150	150	150	150	150	120	120	120	120	120	120
JM07	180	180	180	150	150	150	150	120	120	120	90	90	72	72	72	72	72	72
RA08	144	144	144	144	144	144	144	144	144	144	144	144	144	144	144	96	96	96
BB09	144	180	180	180	180	180	180	180	180	180	180	180	180	120	120	120	120	120
KD10	144	180	180	180	180	180	180	180	180	180	180	180	180	120	120	120	120	120
CB11	144	144	144	144	144	144	144	144	96	96	96	96	180	120	120	120	120	120
AW15	180	180	180	180	150	150	150	150	150	150	120	150	120	120	120	120	120	120
Mean	157.091	163.636	163.636	151.636	148.909	148.909	146.182	146.182	141.818	139.091	133.636	136.364	127.636	111.273	111.273	106.909	106.909	106.909
SD	18.1629	18.8004	18.8004	21.3132	19.1283	19.1283	21.0039	21.0039	25.9145	26.5385	30.0109	30.0109	38.4273	19.417	19.417	16.5012	16.5012	16.5012
Weekly Mean		161.455			149.818			144.727			136.364			116.727			106.909
Weekly SD		0.368054			1.26149			2.83516			2.00481			10.9756			0
Avg Weekly Vol		136
Std Weekly Vol		4.0872

## Sheet: Actual Volume 
Week #	Week 1			Week 2			Week 3			Week 4			Week 5			Week 6
Wekly session #	1	2	3	1	2	3	1	2	3	1	2	3	1	2	3	1	2	3
PT id/ Session #	1	2	3	4	5	6	7	8	9	10	11	12	13	14	15	16	17	18
EB01	180	180	180	0	150	150	150	150	150	0	0	150	120	96	120	120	120	0
KB02	144	144	144	120	120	120	120	120	120	120	0	120	96	96	96	96	0	96
KBL03	144	144	144	120	120	120	120	120	120	120	0	120	96	96	96	96	96	96
CR04	0	144	0	120	150	0	120	150	120	120	0	120	0	0	72	96	0	96
MH05	180	180	180	150	150	150	0	150	150	150	150	150	120	120	120	120	120	120
JM07	180	0	180	150	150	150	120	120	0	90	90	90	72	72	0	0	0	0
RA08	144	144	0	144	144	144	0	144	144	144	144	144	144	0	104	96	0	96
BB09	144	180	180	0	180	180	0	180	168	180	180	180	180	120	120	120	120	120
KD10	144	180	180	0	180	180	0	180	168	180	180	180	180	120	120	120	120	120
CB11	144	144	144	0	144	144	144	144	96	96	96	96	180	120	120	120	120	120
AW15	0	180	180	132	130	150	150	120	150	150	150	150	120	120	104	120	120	120
Mean	127.636	147.273	137.455	85.0909	147.091	135.273	84	143.455	126	122.727	90	136.364	118.909	87.2727	97.4545	100.364	74.1818	89.4545
SD	65.1265	52.0559	69.8403	68.3483	19.9472	48.7711	67.6166	22.3623	47.3962	50.3688	76.6499	30.0109	54.0545	45.8805	35.7445	35.3023	59.2314	45.6516
Weekly Mean		137.455			122.485			117.818			116.364			101.212			88
Weekly SD		9.21363			24.3473			22.6698			23.3821			9.17249			12.0008
Avg Weekly Vol		113.889
Std Weekly Vol		7.39599

## Sheet: Relative Dose Intensity
Week #	Week 1			Week 2			Week 3			Week 4			Week 5			Week 6			RDI Avg
Wekly session #	1	2	3	1	2	3	1	2	3	1	2	3	1	2	3	1	2	3
PT id/ Session #	1	2	3	4	5	6	7	8	9	10	11	12	13	14	15	16	17	18		Attendance		Missed treatment	Dose modified	Dose Reduced	Dose Escalated	Dose received as prescribed
EB01	100	100	100	0	100	100	100	100	100	0	0	100	100	80	100	100	100	0	76.6667	77.7778		4	1	1	0	13
KB02	100	100	100	100	100	100	100	100	100	100	0	100	100	100	100	100	0	100	88.8889	88.8889		2	0	0	0	16
KBL03	100	100	100	100	100	100	100	100	100	100	0	100	100	100	100	100	100	100	94.4444	97.2222		1	0	0	0	17
CR04	0	100	0	80	100	0	80	100	80	100	0	100	0	0	75	100	0	100	56.3889	80.5556		7	4	4	0	7
MH05	100	100	100	100	100	100	0	100	100	100	100	100	100	100	100	100	100	100	94.4444	94.4444		1	0	0	0	17
JM07	100	0	100	100	100	100	80	100	0	75	100	100	100	100	0	0	0	0	64.1667	66.6667		6	2	2	0	10
RA08	100	100	0	100	100	100	0	100	100	100	100	100	100	0	72.2222	100	0	100	76.2346	77.7778		4	1	1	0	13
BB09	100	100	100	0	100	100	0	100	93.3333	100	100	100	100	100	100	100	100	100	88.5185	88.8889		2	1	1	0	15
KD10	100	100	100	0	100	100	0	100	93.3333	100	100	100	100	100	100	100	100	100	88.5185	88.8889		2	1	1	0	15
CB11	100	100	100	0	100	100	100	100	100	100	100	100	100	100	100	100	100	100	94.4444	94.4444		1	0	0	0	17
AW15	0	100	100	73.3333	86.6667	100	100	80	100	100	125	100	100	100	86.6667	100	100	100	91.7593	94.4444		1	5	4	1	12
Mean	81.8182	90.9091	81.8182	59.3939	98.7879	90.9091	60	98.1818	87.8788	88.6364	65.9091	100	90.9091	80	84.899	90.9091	63.6364	81.8182	83.1341	86.3636
SD	40.452	30.1511	40.452	47.9309	4.02015	30.1511	48.1664	6.03023	29.7871	30.339	52.7645	0	30.1511	40	30.1097	30.1511	50.4525	40.452	13.0911	9.49777
PT id/ Session #	1	2	3	4	5	6	7	8	9	10	11	12	13	14	15	16	17	18
Missed treatment	2	1	2	4	0	1	4	0	1	1	4	0	1	2	1	1	4	2
Dose Reduced	0	0	0	2	1	0	2	1	3	1	0	0	0	1	3	0	0	0
Dose Escalated	0	0	0	0	0	0	0	0	0	0	0	0	0	0	0	0	0	0
Dose received as prescribed	9	10	9	5	10	10	5	10	7	9	6	11	10	8	7	10	7	9
	11	11	11	11	11	11	11	11	11	11	10	11	11	11	11	11	11	11
Weekly Metrics	1	2	3	4	5	6
Missed treatment	1.66667	1.66667	1.66667	1.66667	1.33333	2.33333
Dose Reduced	0	1	2	0.333333	1.33333	0
Dose Escalated	0	0	0	0	0	0
Dose received as prescribed	9.33333	8.33333	7.33333	8.66667	8.33333	8.66667

## Sheet: Reasons for missed and modified
Missed Session														Sum	SD	N pt	%
Reason													Reason
Vacation	0	0	0	0	0	0	0	0	0	0	0		Vacation	0	0	0	0
Fatigue	0	0	0	0	0	0	0	0	0	0	0		Fatigue	0	0	0	0
Injury	0	0	0	0	0	0	0	0	0	0	0		Injury	0	0	0	0
Treatment Rel pain	0	0	0	0	0	0	0	0	0	0	0		Treatment Rel pain	0	0	0	0
Nausea	0	0	0	0	0	0	0	0	0	0	0		Nausea	0	0	0	0
General illness	0	0	0	0	0	5	0	2	2	1	1		General illness	11	1.54919	5	5.55556
Conflicting appointments	0	0	0	0	0	0	0	0	0	0	0		Conflicting appointments	0	0	0	0
General Pain	0	0	0	0	0	0	0	0	0	0	0		General Pain	0	0	0	0
Other	0	0	0	0	0	0	0	0	0	0	0		Other	0	0	0	0
Not Recorded	1	0	0	1	0	0	0	0	0	0	0		Not Recorded	2	0.40452	2	1.0101
Personal	3	2	1	6	1	1	4	0	0	0	0		Personal	18	1.9633	7	9.09091
Withdrew	0	0	0	0	0	0	0	0	0	0	0		Withdrew	0	0	0	0
Permanent discontinuation		0	0	0	0	0	0	0	0	0	0		Permanent discontinutation	0	0	0	0
sum	4	2	1	7	1	6	4	2	2	1	1			31
Dose Modification/Session Termination
Modification Type													Modification Type	Sum	SD	N pt	%
Sets	1	1	1	1	1	0	0	2	2	2	3		Sets	14	0.904534	9	26.9231
Reps	0	0	0	0	0	0	0	0	0	0	0		Reps	0	0	0	0
Weight	6	2	2	5	0	2	1	1	1	2	2		Weight	24	1.77866	10	46.1538
Exercise selection	1	1	0	2	0	1	0	1	1	1	0		Exercise selection	8	0.64667	7	15.3846
Exercise removal	0	0	0	3	0	2	0	0	0	0	1		Exercise removal	6	1.03573	3	11.5385
														52	4.36559
Modification Reason													Modification Reason	Sum	SD	N pt	% Sessions
Fatigue	7	1	2	2	1	1	0	2	2	2	5		Fatigue	25	2.00454	10	12.6263
Nausea	0	0	0	0	0	0	0	0	0	0	0		Nausea	0	0	0	0
Range of motion	0	0	0	1	0	0	0	0	0	0	0		Range of motion	1	0.301511	1	0.505051
Upper extremity pain	0	1	0	2	0	0	0	0	0	0	0		Upper extremity pain	3	0.64667	2	1.51515
Lower extremity pain	1	1	1	4	0	4	0	0	0	0	0		Lower extremity pain	11	1.54919	5	5.55556
Dizziness	0	0	0	0	0	0	0	0	0	0	0		Dizziness	0	0	0	0
Gastrointestinal related	0	0	0	0	0	0	0	0	0	0	0		Gastrointestinal related	0	0	0	0
Headache	0	0	0	0	0	0	0	0	0	0	0		Headache	0	0	0	0
Lymphedema flare-up	0	0	0	0	0	0	0	0	0	0	0		Lymphedema flare-up	0	0	0	0
Treatment related pain	0	0	0	0	0	0	0	0	0	0	0		Treatment related pain	0	0	0	0
Lower body bone pain	0	0	0	0	0	0	0	0	0	0	0		Lower body bone pain	0	0	0	0
Upper body bone pain	0	0	0	0	0	0	0	0	0	0	0		Upper body bone pain	0	0	0	0
Other	0	1	0	2	1	0	1	2	2	3	1		Other	13	0.98165	8	6.56566
Not Recorded	0	0	0	0	0	0	0	0	0	0	0		Not Recorded	0	0	0	0
Sum	8	4	3	11	2	5	1	4	4	5	6			53

## Sheet: 01
Week 1																					Week2																					Week 3
Session 1							Session 2							Session 3							Session 1							Session 2							Session 3							Session 1							Session 2
Date	2022-02-07						Date	2022-02-09						Date	2022-02-11						Date	2022-02-14						Date	2022-02-16						Date	2022-02-18						Date	2022-02-21						Date
Exercise	Sets	Reps	Weight	Exercise Volume			Exercise	Sets	Reps	Weight	Exercise Volume			Exercise	Sets	Reps	Weight	Exercise Volume			Exercise	Sets	Reps	Weight	Exercise Volume			Exercise	Sets	Reps	Weight	Exercise Volume			Exercise	Sets	Reps	Weight	Exercise Volume			Exercise	Sets	Reps	Weight	Exercise Volume			Exercise
KB RDL	3	12	25	36			KB RDL	3	12	25	36			KB RDL	3	12	25	36			KB RDL	3	10	25	30			KB RDL	3	10	25	30			KB RDL	3	10	25	30			KB RDL	3	10	35	30			KB RDL
Sit-Stand	3	12	20	36			Sit-Stand	3	12	20	36			Sit-Stand	3	12	20	36			Sit-Stand	3	10	20	30			Sit-Stand	3	10	20	30			Sit-Stand	3	10	20	30			Sit-Stand	3	10	20	30			Sit-Stand
Forward Lunge	3	12	BW	36			Forward Lunge	3	12	BW	36			Forward Lunge	3	12	BW	36			Forward Lunge	3	10	BW	30			Forward Lunge	3	10	BW	30			Forward Lunge	3	10	BW	30			Forward Lunge	3	10	BW	30			Forward Lunge
Push Ups	3	12	BW	36			Push Ups	3	12	BW	36			Push Ups	3	12	BW	36			Push Ups	3	10	BW	30			Push Ups	3	10	BW	30			Push Ups	3	10	BW	30			Push Ups	3	10	BW	30			Push Ups
BO Row	3	12	12	36			BO Row	3	12	12	36			BO Row	3	12	12	36			BO Row	3	10	12	30			BO Row	3	10	12	30			BO Row	3	10	12	30			BO Row	3	10	12	30			BO Row
			Session Volume	180						Session Volume	180						Session Volume	180						Session Volume	150						Session Volume	150						Session Volume	150						Session Volume	150
Completed Exercise Dose							Completed Exercise Dose							Completed Exercise Dose							Completed Exercise Dose							Completed Exercise Dose							Completed Exercise Dose							Completed Exercise Dose							Completed Exercise Dose
Exercise	Sets	Reps	Weight	Exercise Volume	RDI		Exercise	Sets	Reps	Weight	Exercise Volume	RDI		Exercise	Sets	Reps	Weight	Exercise Volume	RDI		Exercise	Sets	Reps	Weight	Exercise Volume	RDI		Exercise	Sets	Reps	Weight	Exercise Volume	RDI		Exercise	Sets	Reps	Weight	Exercise Volume	RDI		Exercise	Sets	Reps	Weight	Exercise Volume	RDI		Exercise
KB RDL	3	12	25	36	1		KB RDL	3	12	25	36	1		KB RDL	3	12	25	36	1		KB RDL	0	0	0	0	0		KB RDL	3	10	25	30	1		KB RDL	3	10	25	30	1		KB RDL	3	10	35	30	1		KB RDL
Sit-Stand	3	12	17.3	36	1		Sit-Stand	3	12	20	36	1		Sit-Stand	3	12	12	36	1		Sit-Stand	0	0	0	0	0		Sit-Stand	3	10	20	30	1		Sit-Stand	3	10	20	30	1		Sit-Stand	3	10	25	30	1		Sit-Stand
Forward Lunge	3	12	BW	36	1		Forward Lunge	3	12	BW	36	1		Forward Lunge	3	12	BW	36	1		Forward Lunge	0	0	0	0	0		Forward Lunge	3	10	BW	30	1		Forward Lunge	3	10	BW	30	1		Forward Lunge	3	10	BW	30	1		Forward Lunge
Push Ups	3	12	BW	36	1		Push Ups	3	12	BW	36	1		Push Ups	3	12	BW	36	1		Push Ups	0	0	0	0	0		Push Ups	3	10	BW	30	1		Push Ups	3	10	BW	30	1		Push Ups	3	10	BW	30	1		Push Ups
BO Row	3	12	12	36	1		BO Row	3	12	12	36	1		BO Row	3	12	12	36			BO Row	0	0	0	0			BO Row	3	10	12	30			BO Row	3	10	12	30			BO Row	3	10	12	30			BO Row
			Session Volume	180	1					Session Volume	180	1					Session Volume	180	1					Session Volume	0	0					Session Volume	150	1					Session Volume	150	1					Session Volume	150	1
Missed Session							Missed Session							Missed Session							Missed Session							Missed Session							Missed Session							Missed Session							Missed Session
Vacation							Vacation							Vacation							Vacation							Vacation							Vacation							Vacation							Vacation
Fatigue							Fatigue							Fatigue							Fatigue							Fatigue							Fatigue							Fatigue							Fatigue
Injury							Injury							Injury							Injury							Injury							Injury							Injury							Injury
Treatment Rel pain							Treatment Rel pain							Treatment Rel pain							Treatment Rel pain							Treatment Rel pain							Treatment Rel pain							Treatment Rel pain							Treatment Rel pain
Nausea							Nausea							Nausea							Nausea							Nausea							Nausea							Nausea							Nausea
General illness							General illness							General illness							General illness							General illness							General illness							General illness							General illness
Conflicting appointments							Conflicting appointments							Conflicting appointments							Conflicting appointments							Conflicting appointments							Conflicting appointments							Conflicting appointments							Conflicting appointments
General Pain							General Pain							General Pain							General Pain							General Pain							General Pain							General Pain							General Pain
Other							Other							Other							Other							Other							Other							Other							Other
Not Recorded							Not Recorded							Not Recorded							Not Recorded	1						Not Recorded							Not Recorded							Not Recorded							Not Recorded
Personal							Personal							Personal							Personal							Personal							Personal							Personal							Personal
Withdrew							Withdrew							Withdrew							Withdrew							Withdrew							Withdrew							Withdrew							Withdrew
Dose Modification/Session Termination							Dose Modification/Session Termination							Dose Modification/Session Termination							Dose Modification/Session Termination							Dose Modification/Session Termination							Dose Modification/Session Termination							Dose Modification/Session Termination							Dose Modification/Session Termination
Modification Type							Modification Type							Modification Type							Modification Type							Modification Type							Modification Type							Modification Type							Modification Type
Sets							Sets							Sets							Sets							Sets							Sets							Sets							Sets
Reps							Reps							Reps							Reps							Reps							Reps							Reps							Reps
Weight	1						Weight							Weight	1						Weight							Weight							Weight							Weight							Weight
Exercise selection							Exercise selection							Exercise selection							Exercise selection							Exercise selection							Exercise selection							Exercise selection							Exercise selection
Exercise removal							Exercise removal							Exercise removal							Exercise removal							Exercise removal							Exercise removal							Exercise removal							Exercise removal
Modification Reason							Modification Reason							Modification Reason							Modification Reason							Modification Reason							Modification Reason							Modification Reason							Modification Reason
Fatigue	1						Fatigue							Fatigue	1						Fatigue							Fatigue							Fatigue							Fatigue							Fatigue
Nausea							Nausea							Nausea							Nausea							Nausea							Nausea							Nausea							Nausea
Range of motion							Range of motion							Range of motion							Range of motion							Range of motion							Range of motion							Range of motion							Range of motion
Upper extremity pain							Upper extremity pain							Upper extremity pain							Upper extremity pain							Upper extremity pain							Upper extremity pain							Upper extremity pain							Upper extremity pain
Lower extremity pain							Lower extremity pain							Lower extremity pain							Lower extremity pain							Lower extremity pain							Lower extremity pain							Lower extremity pain							Lower extremity pain
Dizziness							Dizziness							Dizziness							Dizziness							Dizziness							Dizziness							Dizziness							Dizziness
Gastrointestinal related							Gastrointestinal related							Gastrointestinal related							Gastrointestinal related							Gastrointestinal related							Gastrointestinal related							Gastrointestinal related							Gastrointestinal related
Headache							Headache							Headache							Headache							Headache							Headache							Headache							Headache
Lymphedema flare-up							Lymphedema flare-up							Lymphedema flare-up							Lymphedema flare-up							Lymphedema flare-up							Lymphedema flare-up							Lymphedema flare-up							Lymphedema flare-up
Treatment related pain							Treatment related pain							Treatment related pain							Treatment related pain							Treatment related pain							Treatment related pain							Treatment related pain							Treatment related pain
Lower body bone pain							Lower body bone pain							Lower body bone pain							Lower body bone pain							Lower body bone pain							Lower body bone pain							Lower body bone pain							Lower body bone pain
Upper body bone pain							Upper body bone pain							Upper body bone pain							Upper body bone pain							Upper body bone pain							Upper body bone pain							Upper body bone pain							Upper body bone pain
Other							Other							Other							Other							Other							Other							Other							Other
Not Recorded							Not Recorded							Not Recorded							Not Recorded							Not Recorded							Not Recorded							Not Recorded							Not Recorded
[truncated: 85 more columns]

## Sheet: 02
Week 1																					Week2																					Week 3
Session 1							Session 2							Session 3							Session 1							Session 2							Session 3							Session 1							Session 2
Date	2022-02-07						Date	2022-02-09						Date	2022-02-11						Date	2022-02-14						Date	2022-02-16						Date	2022-02-18						Date	2022-02-21						Date
Exercise	Sets	Reps	Weight	Exercise Volume			Exercise	Sets	Reps	Weight	Exercise Volume			Exercise	Sets	Reps	Weight	Exercise Volume			Exercise	Sets	Reps	Weight	Exercise Volume			Exercise	Sets	Reps	Weight	Exercise Volume			Exercise	Sets	Reps	Weight	Exercise Volume			Exercise	Sets	Reps	Weight	Exercise Volume			Exercise
KB RDL	3	12	20	36			KB RDL	3	12	20	36			KB RDL	3	12	20	36			KB RDL	3	10	20	30			KB RDL	3	10	20	30			KB RDL	3	10	20	30			KB RDL	3	10	20	30			KB RDL
Sit-Stand	3	12	BW	36			Sit-Stand	3	12	BW	36			Sit-Stand	3	12	BW	36			Sit-Stand	3	10	BW	30			Sit-Stand	3	10	12	30			Sit-Stand	3	10	12	30			Sit-Stand	3	10	12	30			Sit-Stand
BO Row	3	12	20	36			BO Row	3	12	20	36			BO Row	3	12	20	36			BO Row	3	10	20	30			BO Row	3	10	20	30			BO Row	3	10	20	30			BO Row	3	10	20	30			BO Row
Push Ups	3	12	BW	36			Push Ups	3	12	BW	36			Push Ups	3	12	BW	36			Push Ups	3	10	BW	30			Push Ups	3	10	BW	30			Push Ups	3	10	BW	30			Push Ups	3	10	BW	30			Push Ups
				0
			Session Volume	144						Session Volume	144						Session Volume	144						Session Volume	120						Session Volume	120						Session Volume	120						Session Volume	120
Completed Exercise Dose							Completed Exercise Dose							Completed Exercise Dose							Completed Exercise Dose							Completed Exercise Dose							Completed Exercise Dose							Completed Exercise Dose
Exercise	Sets	Reps	Weight	Exercise Volume	RDI		Exercise	Sets	Reps	Weight	Exercise Volume	RDI		Exercise	Sets	Reps	Weight	Exercise Volume	RDI		Exercise	Sets	Reps	Weight	Exercise Volume	RDI		Exercise	Sets	Reps	Weight	Exercise Volume	RDI		Exercise	Sets	Reps	Weight	Exercise Volume	RDI		Exercise	Sets	Reps	Weight	Exercise Volume	RDI		Exercise
KB RDL	3	12	20	36	1		KB RDL	3	12	20	36	1		KB RDL	3	12	20	36	1		KB RDL	3	10	20	30	0		KB RDL	3	10	20	30	1		KB RDL	3	10	20	30	1		KB RDL	3	10	20	30	1		KB RDL
Sit-Stand	3	12	BW	36	1		Sit-Stand	3	12	BW	36	1		Sit-Stand	3	12	BW	36	1		Sit-Stand	3	10	BW	30	0		Sit-Stand	3	10	12	30	1		Sit-Stand	3	10	12	30	1		Sit-Stand	3	10	12	30	1		Sit-Stand
BO Row	3	12	20	36	1		BO Row	3	12	20	36	1		BO Row	3	12	16	36	1		BO Row	3	10	20	30	0		BO Row	3	10	20	30	1		BO Row	3	10	20	30	1		BO Row	3	10	20	30	1		BO Row
Push Ups	3	12	BW	36	1		Push Ups	3	12	BW	36	1		Push Ups	3	12	BW	36	1		Push Ups	3	10	BW	30	0		Push Ups	3	10	BW	30	1		Push Ups	3	10	BW	30	1		Push Ups	3	10	BW	30	1		Push Ups
			Session Volume	144	1					Session Volume	144	1					Session Volume	144	1					Session Volume	120	1					Session Volume	120	1					Session Volume	120	1					Session Volume	120	1
Missed Session							Missed Session							Missed Session							Missed Session							Missed Session							Missed Session							Missed Session							Missed Session
Vacation							Vacation							Vacation							Vacation							Vacation							Vacation							Vacation							Vacation
Fatigue							Fatigue							Fatigue							Fatigue							Fatigue							Fatigue							Fatigue							Fatigue
Injury							Injury							Injury							Injury							Injury							Injury							Injury							Injury
Treatment Rel pain							Treatment Rel pain							Treatment Rel pain							Treatment Rel pain							Treatment Rel pain							Treatment Rel pain							Treatment Rel pain							Treatment Rel pain
Nausea							Nausea							Nausea							Nausea							Nausea							Nausea							Nausea							Nausea
General illness							General illness							General illness							General illness							General illness							General illness							General illness							General illness
Conflicting appointments							Conflicting appointments							Conflicting appointments							Conflicting appointments							Conflicting appointments							Conflicting appointments							Conflicting appointments							Conflicting appointments
General Pain							General Pain							General Pain							General Pain							General Pain							General Pain							General Pain							General Pain
Other							Other							Other							Other							Other							Other							Other							Other
Not Recorded							Not Recorded							Not Recorded							Not Recorded							Not Recorded							Not Recorded							Not Recorded							Not Recorded
Personal							Personal							Personal							Personal							Personal							Personal							Personal							Personal
Withdrew							Withdrew							Withdrew							Withdrew							Withdrew							Withdrew							Withdrew							Withdrew
Dose Modification/Session Termination							Dose Modification/Session Termination							Dose Modification/Session Termination							Dose Modification/Session Termination							Dose Modification/Session Termination							Dose Modification/Session Termination							Dose Modification/Session Termination							Dose Modification/Session Termination
Modification Type							Modification Type							Modification Type							Modification Type							Modification Type							Modification Type							Modification Type							Modification Type
Sets							Sets							Sets							Sets							Sets							Sets							Sets							Sets
Reps							Reps							Reps							Reps							Reps							Reps							Reps							Reps
Weight							Weight							Weight	1						Weight							Weight							Weight							Weight							Weight
Exercise selection							Exercise selection							Exercise selection							Exercise selection							Exercise selection							Exercise selection							Exercise selection							Exercise selection
Exercise removal							Exercise removal							Exercise removal							Exercise removal							Exercise removal							Exercise removal							Exercise removal							Exercise removal
Modification Reason							Modification Reason							Modification Reason							Modification Reason							Modification Reason							Modification Reason							Modification Reason							Modification Reason
Fatigue							Fatigue							Fatigue							Fatigue							Fatigue							Fatigue							Fatigue							Fatigue
Nausea							Nausea							Nausea							Nausea							Nausea							Nausea							Nausea							Nausea
Range of motion							Range of motion							Range of motion							Range of motion							Range of motion							Range of motion							Range of motion							Range of motion
Upper extremity pain							Upper extremity pain							Upper extremity pain	1						Upper extremity pain							Upper extremity pain							Upper extremity pain							Upper extremity pain							Upper extremity pain
Lower extremity pain							Lower extremity pain							Lower extremity pain							Lower extremity pain							Lower extremity pain							Lower extremity pain							Lower extremity pain							Lower extremity pain
Dizziness							Dizziness							Dizziness							Dizziness							Dizziness							Dizziness							Dizziness							Dizziness
Gastrointestinal related							Gastrointestinal related							Gastrointestinal related							Gastrointestinal related							Gastrointestinal related							Gastrointestinal related							Gastrointestinal related							Gastrointestinal related
Headache							Headache							Headache							Headache							Headache							Headache							Headache							Headache
Lymphedema flare-up							Lymphedema flare-up							Lymphedema flare-up							Lymphedema flare-up							Lymphedema flare-up							Lymphedema flare-up							Lymphedema flare-up							Lymphedema flare-up
Treatment related pain							Treatment related pain							Treatment related pain							Treatment related pain							Treatment related pain							Treatment related pain							Treatment related pain							Treatment related pain
Lower body bone pain							Lower body bone pain							Lower body bone pain							Lower body bone pain							Lower body bone pain							Lower body bone pain							Lower body bone pain							Lower body bone pain
Upper body bone pain							Upper body bone pain							Upper body bone pain							Upper body bone pain							Upper body bone pain							Upper body bone pain							Upper body bone pain							Upper body bone pain
Other							Other							Other							Other							Other							Other							Other							Other
Not Recorded							Not Recorded							Not Recorded							Not Recorded							Not Recorded							Not Recorded							Not Recorded							Not Recorded
[truncated: 85 more columns]

## Sheet: 03
Week 1																					Week2																					Week 3
Session 1							Session 2							Session 3							Session 1							Session 2							Session 3							Session 1							Session 2
Date	2022-02-07						Date	2022-02-09						Date	2022-02-11						Date	2022-02-14						Date	2022-02-16						Date	2022-02-18						Date	2022-02-21						Date
Exercise	Sets	Reps	Weight	Exercise Volume			Exercise	Sets	Reps	Weight	Exercise Volume			Exercise	Sets	Reps	Weight	Exercise Volume			Exercise	Sets	Reps	Weight	Exercise Volume			Exercise	Sets	Reps	Weight	Exercise Volume			Exercise	Sets	Reps	Weight	Exercise Volume			Exercise	Sets	Reps	Weight	Exercise Volume			Exercise
KB RDL	3	12	35	36			KB RDL	3	12	35	36			KB RDL	3	12	30	36			KB RDL	3	10	40	30			KB RDL	3	10	40	30			KB RDL	3	10	40	30			KB RDL	3	10	40	30			KB RDL
Sit-Stand	3	12	10	36			Sit-Stand	3	12	10	36			Sit-Stand	3	12	10	36			Sit-Stand	3	10	20	30			Sit-Stand	3	10	20	30			Sit-Stand	3	10	20	30			Sit-Stand	3	10	20	30			Sit-Stand
BO Row	3	12	12	36			BO Row	3	12	12	36			BO Row	3	12	12	36			BO Row	3	10	10	30			BO Row	3	10	10	30			BO Row	3	10	10	30			BO Row	3	10	10	30			BO Row
Chest Press	3	12	10	36			Chest press	3	12	10	36			Chest press	3	12	10	36			Chest press	3	10	10	30			Chest press	3	10	10	30			Chest press	3	10	10	30			Chest press	3	10	10	30			Chest press
				0							0
			Session Volume	144						Session Volume	144						Session Volume	144						Session Volume	120						Session Volume	120						Session Volume	120						Session Volume	120
Completed Exercise Dose							Completed Exercise Dose							Completed Exercise Dose							Completed Exercise Dose							Completed Exercise Dose														Completed Exercise Dose
Exercise	Sets	Reps	Weight	Exercise Volume	RDI		Exercise	Sets	Reps	Weight	Exercise Volume	RDI		Exercise	Sets	Reps	Weight	Exercise Volume	RDI		Exercise	Sets	Reps	Weight	Exercise Volume	RDI		Exercise	Sets	Reps	Weight	Exercise Volume	RDI		Exercise	Sets	Reps	Weight	Exercise Volume	RDI		Exercise	Sets	Reps	Weight	Exercise Volume	RDI		Exercise
KB RDL	3	12	35	36	1		KB RDL	3	12	35	36	1		KB RDL	3	12	30	36	1		KB RDL	3	10	40	30	0		KB RDL	3	10	40	30	1		KB RDL	3	10	40	30	1		KB RDL	3	10	40	30	1		KB RDL
Sit-Stand	3	12	10	36	1		Sit-Stand	3	12	10	36	1		Sit-Stand	3	12	10	36	1		Sit-Stand	3	10	20	30	0		Sit-Stand	3	10	20	30	1		Sit-Stand	3	10	20	30	1		Sit-Stand	3	10	20	30	1		Sit-Stand
BO Row	3	12	12	36	1		BO Row	3	12	12	36	1		BO Row	3	12	10	36	1		BO Row	3	10	10	30	0		BO Row	3	10	10	30	1		BO Row	3	10	10	30	1		BO Row	3	10	10	30	1		BO Row
Chest press	3	12	10	36	1		Chest press	3	12	10	36	1		Chest press	3	12	10	36	1		Chest press	3	10	10	30	0		Chest press	3	10	10	30	1		Chest press	3	10	10	30	1		Chest press	3	10	10	30	1		Chest press
			Session Volume	144	1					Session Volume	144	1					Session Volume	144	1					Session Volume	120	1					Session Volume	120	1					Session Volume	120	1					Session Volume	120	1
Missed Session							Missed Session							Missed Session							Missed Session							Missed Session							Missed Session							Missed Session							Missed Session
Vacation							Vacation							Vacation							Vacation							Vacation							Vacation							Vacation							Vacation
Fatigue							Fatigue							Fatigue							Fatigue							Fatigue							Fatigue							Fatigue							Fatigue
Injury							Injury							Injury							Injury							Injury							Injury							Injury							Injury
Treatment Rel pain							Treatment Rel pain							Treatment Rel pain							Treatment Rel pain							Treatment Rel pain							Treatment Rel pain							Treatment Rel pain							Treatment Rel pain
Nausea							Nausea							Nausea							Nausea							Nausea							Nausea							Nausea							Nausea
General illness							General illness							General illness							General illness							General illness							General illness							General illness							General illness
Conflicting appointments							Conflicting appointments							Conflicting appointments							Conflicting appointments							Conflicting appointments							Conflicting appointments							Conflicting appointments							Conflicting appointments
General Pain							General Pain							General Pain							General Pain							General Pain							General Pain							General Pain							General Pain
Other							Other							Other							Other							Other							Other							Other							Other
Not Recorded							Not Recorded							Not Recorded							Not Recorded							Not Recorded							Not Recorded							Not Recorded							Not Recorded
Personal							Personal							Personal							Personal							Personal							Personal							Personal							Personal
Withdrew							Withdrew							Withdrew							Withdrew							Withdrew							Withdrew							Withdrew							Withdrew
Dose Modification/Session Termination							Dose Modification/Session Termination							Dose Modification/Session Termination							Dose Modification/Session Termination							Dose Modification/Session Termination							Dose Modification/Session Termination							Dose Modification/Session Termination							Dose Modification/Session Termination
Modification Type							Modification Type							Modification Type							Modification Type							Modification Type							Modification Type							Modification Type							Modification Type
Sets							Sets							Sets							Sets							Sets							Sets							Sets							Sets
Reps							Reps							Reps							Reps							Reps							Reps							Reps							Reps
Weight							Weight							Weight	1						Weight							Weight							Weight							Weight							Weight
Exercise selection							Exercise selection							Exercise selection							Exercise selection							Exercise selection							Exercise selection							Exercise selection							Exercise selection
Exercise removal							Exercise removal							Exercise removal							Exercise removal							Exercise removal							Exercise removal							Exercise removal							Exercise removal
Modification Reason							Modification Reason							Modification Reason							Modification Reason							Modification Reason							Modification Reason							Modification Reason							Modification Reason
Fatigue							Fatigue							Fatigue	1						Fatigue							Fatigue							Fatigue							Fatigue							Fatigue
Nausea							Nausea							Nausea							Nausea							Nausea							Nausea							Nausea							Nausea
Range of motion							Range of motion							Range of motion							Range of motion							Range of motion							Range of motion							Range of motion							Range of motion
Upper extremity pain							Upper extremity pain							Upper extremity pain							Upper extremity pain							Upper extremity pain							Upper extremity pain							Upper extremity pain							Upper extremity pain
Lower extremity pain							Lower extremity pain							Lower extremity pain							Lower extremity pain							Lower extremity pain							Lower extremity pain							Lower extremity pain							Lower extremity pain
Dizziness							Dizziness							Dizziness							Dizziness							Dizziness							Dizziness							Dizziness							Dizziness
Gastrointestinal related							Gastrointestinal related							Gastrointestinal related							Gastrointestinal related							Gastrointestinal related							Gastrointestinal related							Gastrointestinal related							Gastrointestinal related
Headache							Headache							Headache							Headache							Headache							Headache							Headache							Headache
Lymphedema flare-up							Lymphedema flare-up							Lymphedema flare-up							Lymphedema flare-up							Lymphedema flare-up							Lymphedema flare-up							Lymphedema flare-up							Lymphedema flare-up
Treatment related pain							Treatment related pain							Treatment related pain							Treatment related pain							Treatment related pain							Treatment related pain							Treatment related pain							Treatment related pain
Lower body bone pain							Lower body bone pain							Lower body bone pain							Lower body bone pain							Lower body bone pain							Lower body bone pain							Lower body bone pain							Lower body bone pain
Upper body bone pain							Upper body bone pain							Upper body bone pain							Upper body bone pain							Upper body bone pain							Upper body bone pain							Upper body bone pain							Upper body bone pain
Other							Other							Other							Other							Other							Other							Other							Other
Not Recorded							Not Recorded							Not Recorded							Not Recorded							Not Recorded							Not Recorded							Not Recorded							Not Recorded
[truncated: 85 more columns]

## Sheet: 04
Week 1																					Week2																					Week 3
Session 1							Session 2							Session 3							Session 1							Session 2							Session 3							Session 1							Session 2
Date	2022-02-07						Date	2022-02-09						Date	2022-02-11						Date	2022-02-14						Date	2022-02-16						Date	2022-02-18						Date	2022-02-21						Date
Exercise	Sets	Reps	Weight	Exercise Volume			Exercise	Sets	Reps	Weight	Exercise Volume			Exercise	Sets	Reps	Weight	Exercise Volume			Exercise	Sets	Reps	Weight	Exercise Volume			Exercise	Sets	Reps	Weight	Exercise Volume			Exercise	Sets	Reps	Weight	Exercise Volume			Exercise	Sets	Reps	Weight	Exercise Volume			Exercise
KB RDL	3	12	20	36			KB RDL	3	12	20	36			KB RDL	3	12	20	36			KB RDL	3	10	20	30			KB RDL	3	10	20	30			KB RDL	3	10	20	30			KB RDL	3	10	20	30			KB RDL
Sit-Stand	3	12	BW	36			Sit-Stand	3	12	BW	36			Sit-Stand	3	12	BW	36			Sit-Stand	3	10	BW	30			Sit-Stand	3	10	12	30			Sit-Stand	3	10	12	30			Sit-Stand	3	10	12	30			Sit-Stand
BO Row	3	12	20	36			BO Row	3	12	20	36			BO Row	3	12	20	36			BO Row	3	10	20	30			BO Row	3	10	20	30			BO Row	3	10	20	30			BO Row	3	10	20	30			BO Row
Push Ups	3	12	BW	36			Push Ups	3	12	BW	36			Push Ups	3	12	BW	36			Push Ups	3	10	BW	30			Push Ups	3	10	BW	30			Push Ups	3	10	BW	30			Push Ups	3	10	BW	30			Push Ups
				0							0										Reverse Lunge	3	10	20	30			Reverse Lunge	3	10	20	30			Reverse Lunge	3	10	20	30			Reverse Lunge	3	10	20	30			Reverse Lunge
			Session Volume	144						Session Volume	144						Session Volume	144						Session Volume	150						Session Volume	150						Session Volume	150						Session Volume	150
Completed Exercise Dose							Completed Exercise Dose							Completed Exercise Dose							Completed Exercise Dose							Completed Exercise Dose														Completed Exercise Dose
Exercise	Sets	Reps	Weight	Exercise Volume	RDI		Exercise	Sets	Reps	Weight	Exercise Volume	RDI		Exercise	Sets	Reps	Weight	Exercise Volume	RDI		Exercise	Sets	Reps	Weight	Exercise Volume	RDI		Exercise	Sets	Reps	Weight	Exercise Volume	RDI		Exercise	Sets	Reps	Weight	Exercise Volume	RDI		Exercise	Sets	Reps	Weight	Exercise Volume	RDI		Exercise
KB RDL	0	0	0	0	0		KB RDL	3	12	20	36	1		KB RDL	0	0	0	0	1		KB RDL	3	10	12	30	0		KB RDL	3	10	20	30	1		KB RDL	0	0	0	0	1		KB RDL	0	0	0	0	1		KB RDL
Sit-Stand	0	0	0	0	0		Sit-Stand	3	12	BW	36	1		Sit-Stand	0	0	0	0	1		Sit-Stand	3	10	12	30	0		Sit-Stand	3	10	20	30	1		Sit-Stand	0	0	0	0	1		Sit-Stand	3	10	12	30	1		Sit-Stand
BO Row	0	0	0	0	0		BO Row	3	12	20	36	1		BO Row	0	0	0	0	1		BO Row	0	0	0	0	0		BO Row	3	10	12	30	1		BO Row	0	0	0	0	1		BO Row	3	10	12	30	1		BO Row
Push Ups	0	0	0	0	0		Push Ups	3	12	BW	36	1		Push Ups	0	0	0	0	1		Push Ups	3	10	BW	30	0		Push Ups	3	10	BW	30	1		Push Ups	0	0	0	0	1		Push Ups	3	10	BW	30	1		Push Ups
																					Reverse Lunge	3	10	20	30			Reverse Lunge	3	10	12	30			Reverse Lunge	0	0	0	0			Reverse Lunge	3	10	12	30			Reverse Lunge
			Session Volume	0	0					Session Volume	144	1					Session Volume	0	0					Session Volume	120	0.8					Session Volume	150	1					Session Volume	0	0					Session Volume	120	0.8
Missed Session							Missed Session							Missed Session							Missed Session							Missed Session							Missed Session							Missed Session							Missed Session
Vacation							Vacation							Vacation							Vacation							Vacation							Vacation							Vacation							Vacation
Fatigue							Fatigue							Fatigue							Fatigue							Fatigue							Fatigue							Fatigue							Fatigue
Injury							Injury							Injury							Injury							Injury							Injury							Injury							Injury
Treatment Rel pain							Treatment Rel pain							Treatment Rel pain							Treatment Rel pain							Treatment Rel pain							Treatment Rel pain							Treatment Rel pain							Treatment Rel pain
Nausea							Nausea							Nausea							Nausea							Nausea							Nausea							Nausea							Nausea
General illness							General illness							General illness							General illness							General illness							General illness							General illness							General illness
Conflicting appointments							Conflicting appointments							Conflicting appointments							Conflicting appointments							Conflicting appointments							Conflicting appointments							Conflicting appointments							Conflicting appointments
General Pain							General Pain							General Pain							General Pain							General Pain							General Pain							General Pain							General Pain
Other							Other							Other							Other							Other							Other							Other							Other
Not Recorded	1						Not Recorded							Not Recorded							Not Recorded							Not Recorded							Not Recorded							Not Recorded							Not Recorded
Personal							Personal							Personal							Personal							Personal							Personal	1						Personal							Personal
Withdrew							Withdrew							Withdrew							Withdrew							Withdrew							Withdrew							Withdrew							Withdrew
Dose Modification/Session Termination							Dose Modification/Session Termination							Dose Modification/Session Termination							Dose Modification/Session Termination							Dose Modification/Session Termination							Dose Modification/Session Termination							Dose Modification/Session Termination							Dose Modification/Session Termination
Modification Type							Modification Type							Modification Type							Modification Type							Modification Type							Modification Type							Modification Type							Modification Type
Sets							Sets							Sets							Sets							Sets							Sets							Sets							Sets
Reps							Reps							Reps							Reps							Reps							Reps							Reps							Reps
Weight							Weight							Weight	1						Weight	1						Weight	1						Weight							Weight							Weight
Exercise selection							Exercise selection							Exercise selection							Exercise selection	1						Exercise selection							Exercise selection							Exercise selection							Exercise selection
Exercise removal							Exercise removal							Exercise removal							Exercise removal							Exercise removal							Exercise removal							Exercise removal	1						Exercise removal
Modification Reason							Modification Reason							Modification Reason							Modification Reason							Modification Reason							Modification Reason							Modification Reason							Modification Reason
Fatigue							Fatigue							Fatigue							Fatigue	1						Fatigue							Fatigue							Fatigue							Fatigue
Nausea							Nausea							Nausea							Nausea							Nausea							Nausea							Nausea							Nausea
Range of motion							Range of motion							Range of motion							Range of motion							Range of motion							Range of motion							Range of motion							Range of motion
Upper extremity pain							Upper extremity pain							Upper extremity pain	1						Upper extremity pain							Upper extremity pain	1						Upper extremity pain							Upper extremity pain							Upper extremity pain
Lower extremity pain							Lower extremity pain							Lower extremity pain							Lower extremity pain							Lower extremity pain	1						Lower extremity pain							Lower extremity pain	1						Lower extremity pain
Dizziness							Dizziness							Dizziness							Dizziness							Dizziness							Dizziness							Dizziness							Dizziness
Gastrointestinal related							Gastrointestinal related							Gastrointestinal related							Gastrointestinal related							Gastrointestinal related							Gastrointestinal related							Gastrointestinal related							Gastrointestinal related
Headache							Headache							Headache							Headache							Headache							Headache							Headache							Headache
Lymphedema flare-up							Lymphedema flare-up							Lymphedema flare-up							Lymphedema flare-up							Lymphedema flare-up							Lymphedema flare-up							Lymphedema flare-up							Lymphedema flare-up
Treatment related pain							Treatment related pain							Treatment related pain							Treatment related pain							Treatment related pain							Treatment related pain							Treatment related pain							Treatment related pain
Lower body bone pain							Lower body bone pain							Lower body bone pain							Lower body bone pain							Lower body bone pain							Lower body bone pain							Lower body bone pain							Lower body bone pain
Upper body bone pain							Upper body bone pain							Upper body bone pain							Upper body bone pain							Upper body bone pain							Upper body bone pain							Upper body bone pain							Upper body bone pain
Other							Other							Other							Other	1						Other							Other							Other							Other
Not Recorded							Not Recorded							Not Recorded							Not Recorded							Not Recorded							Not Recorded							Not Recorded							Not Recorded
[truncated: 85 more columns]

## Sheet: 05
Week 1																					Week2																					Week 3
Session 1							Session 2							Session 3							Session 1							Session 2							Session 3							Session 1							Session 2
Date	2022-02-07						Date	2022-02-09						Date	2022-02-11						Date	2022-02-14						Date	2022-02-16						Date	2022-02-18						Date	2022-02-21						Date
Exercise	Sets	Reps	Weight	Exercise Volume			Exercise	Sets	Reps	Weight	Exercise Volume			Exercise	Sets	Reps	Weight	Exercise Volume			Exercise	Sets	Reps	Weight	Exercise Volume			Exercise	Sets	Reps	Weight	Exercise Volume			Exercise	Sets	Reps	Weight	Exercise Volume			Exercise	Sets	Reps	Weight	Exercise Volume			Exercise
KB RDL	3	12	12	36			KB RDL	3	12	12	36			KB RDL	3	12	12	36			KB RDL	3	10	12	30			KB RDL	3	10	12	30			KB RDL	3	10	12	30			KB RDL	3	10	20	30			KB RDL
Sit-Stand	3	12	12	36			Sit-Stand	3	12	12	36			Sit-Stand	3	12	12	36			Sit-Stand	3	10	12	30			Sit-Stand	3	10	12	30			Sit-Stand	3	10	12	30			Sit-Stand	3	10	12	30			Sit-Stand
BO Row	3	12	12	36			BO Row	3	12	12	36			BO Row	3	12	12	36			BO Row	3	10	12	30			BO Row	3	10	12	30			BO Row	3	10	12	30			BO Row	3	10	12	30			BO Row
Push Ups	3	12	BW	36			Push Ups	3	12	BW	36			Push Ups	3	12	BW	36			Push Ups	3	10	BW	30			Push Ups	3	10	BW	30			Push Ups	3	10	BW	30			Push Ups	3	10	BW	30			Push Ups
Lunges	3	12	BW	36			Lunges	3	12	BW	36			Lunges	3	12	BW	36			Lunges	3	10	BW	30			Lunges	3	10	BW	30			Lunges	3	10	BW	30			Lunges			BW	0			Lunges
			Session Volume	180						Session Volume	180						Session Volume	180						Session Volume	150						Session Volume	150						Session Volume	150						Session Volume	120
Completed Exercise Dose							Completed Exercise Dose							Completed Exercise Dose							Completed Exercise Dose							Completed Exercise Dose							Completed Exercise Dose							Completed Exercise Dose							Completed Exercise Dose
Exercise	Sets	Reps	Weight	Exercise Volume	RDI		Exercise	Sets	Reps	Weight	Exercise Volume	RDI		Exercise	Sets	Reps	Weight	Exercise Volume	RDI		Exercise	Sets	Reps	Weight	Exercise Volume	RDI		Exercise	Sets	Reps	Weight	Exercise Volume	RDI		Exercise	Sets	Reps	Weight	Exercise Volume	RDI		Exercise	Sets	Reps	Weight	Exercise Volume	RDI		Exercise
KB RDL	3	12	12	36	1		KB RDL	3	12	12	36	1		KB RDL	3	12	12	36	1		KB RDL	3	10	12	30	0		KB RDL	3	10	12	30	1		KB RDL	3	10	12	30	1		KB RDL	0	0	20	0	1		KB RDL
Sit-Stand	3	12	12	36	1		Sit-Stand	3	12	12	36	1		Sit-Stand	3	12	12	36	1		Sit-Stand	3	10	12	30	0		Sit-Stand	3	10	12	30	1		Sit-Stand	3	10	12	30	1		Sit-Stand	0	0	12	0	1		Sit-Stand
BO Row	3	12	12	36	1		BO Row	3	12	12	36	1		BO Row	3	12	12	36	1		BO Row	3	10	12	30	0		BO Row	3	10	12	30	1		BO Row	3	10	12	30	1		BO Row	0	0	12	0	1		BO Row
Push Ups	3	12	BW	36	1		Push Ups	3	12	BW	36	1		Push Ups	3	12	BW	36	1		Push Ups	3	10	BW	30	0		Push Ups	3	10	BW	30	1		Push Ups	3	10	BW	30	1		Push Ups	0	0	BW	0	1		Push Ups
Lunges	3	12	BW	36	1		Lunges	3	12	BW	36	1		Lunges	3	12	BW	36			Lunges	3	10	BW	30			Lunges	3	10	BW	30			Lunges	3	10	BW	30			Lunges	0	0	BW	0			Lunges
			Session Volume	180	1					Session Volume	180	1					Session Volume	180	1					Session Volume	150	1					Session Volume	150	1					Session Volume	150	1					Session Volume	0	0
Missed Session							Missed Session							Missed Session							Missed Session							Missed Session							Missed Session							Missed Session							Missed Session
Vacation							Vacation							Vacation							Vacation							Vacation							Vacation							Vacation							Vacation
Fatigue							Fatigue							Fatigue							Fatigue							Fatigue							Fatigue							Fatigue							Fatigue
Injury							Injury							Injury							Injury							Injury							Injury							Injury							Injury
Treatment Rel pain							Treatment Rel pain							Treatment Rel pain							Treatment Rel pain							Treatment Rel pain							Treatment Rel pain							Treatment Rel pain							Treatment Rel pain
Nausea							Nausea							Nausea							Nausea							Nausea							Nausea							Nausea							Nausea
General illness							General illness							General illness							General illness							General illness							General illness							General illness							General illness
Conflicting appointments							Conflicting appointments							Conflicting appointments							Conflicting appointments							Conflicting appointments							Conflicting appointments							Conflicting appointments							Conflicting appointments
General Pain							General Pain							General Pain							General Pain							General Pain							General Pain							General Pain							General Pain
Other							Other							Other							Other							Other							Other							Other							Other
Not Recorded							Not Recorded							Not Recorded							Not Recorded							Not Recorded							Not Recorded							Not Recorded							Not Recorded
Personal							Personal							Personal							Personal							Personal							Personal							Personal	1						Personal
Withdrew							Withdrew							Withdrew							Withdrew							Withdrew							Withdrew							Withdrew							Withdrew
Dose Modification/Session Termination							Dose Modification/Session Termination							Dose Modification/Session Termination							Dose Modification/Session Termination							Dose Modification/Session Termination							Dose Modification/Session Termination							Dose Modification/Session Termination							Dose Modification/Session Termination
Modification Type							Modification Type							Modification Type							Modification Type							Modification Type							Modification Type							Modification Type							Modification Type
Sets							Sets							Sets							Sets							Sets							Sets							Sets							Sets
Reps							Reps							Reps							Reps							Reps							Reps							Reps							Reps
Weight							Weight							Weight							Weight							Weight							Weight							Weight							Weight
Exercise selection							Exercise selection							Exercise selection							Exercise selection							Exercise selection							Exercise selection							Exercise selection							Exercise selection
Exercise removal							Exercise removal							Exercise removal							Exercise removal							Exercise removal							Exercise removal							Exercise removal							Exercise removal
Modification Reason							Modification Reason							Modification Reason							Modification Reason							Modification Reason							Modification Reason							Modification Reason							Modification Reason
Fatigue							Fatigue							Fatigue							Fatigue							Fatigue							Fatigue							Fatigue							Fatigue
Nausea							Nausea							Nausea							Nausea							Nausea							Nausea							Nausea							Nausea
Range of motion							Range of motion							Range of motion							Range of motion							Range of motion							Range of motion							Range of motion							Range of motion
Upper extremity pain							Upper extremity pain							Upper extremity pain							Upper extremity pain							Upper extremity pain							Upper extremity pain							Upper extremity pain							Upper extremity pain
Lower extremity pain							Lower extremity pain							Lower extremity pain							Lower extremity pain							Lower extremity pain							Lower extremity pain							Lower extremity pain							Lower extremity pain
Dizziness							Dizziness							Dizziness							Dizziness							Dizziness							Dizziness							Dizziness							Dizziness
Gastrointestinal related							Gastrointestinal related							Gastrointestinal related							Gastrointestinal related							Gastrointestinal related							Gastrointestinal related							Gastrointestinal related							Gastrointestinal related
Headache							Headache							Headache							Headache							Headache							Headache							Headache							Headache
Lymphedema flare-up							Lymphedema flare-up							Lymphedema flare-up							Lymphedema flare-up							Lymphedema flare-up							Lymphedema flare-up							Lymphedema flare-up							Lymphedema flare-up
Treatment related pain							Treatment related pain							Treatment related pain							Treatment related pain							Treatment related pain							Treatment related pain							Treatment related pain							Treatment related pain
Lower body bone pain							Lower body bone pain							Lower body bone pain							Lower body bone pain							Lower body bone pain							Lower body bone pain							Lower body bone pain							Lower body bone pain
Upper body bone pain							Upper body bone pain							Upper body bone pain							Upper body bone pain							Upper body bone pain							Upper body bone pain							Upper body bone pain							Upper body bone pain
Other							Other							Other							Other							Other							Other							Other							Other
Not Recorded							Not Recorded							Not Recorded							Not Recorded							Not Recorded							Not Recorded							Not Recorded							Not Recorded
[truncated: 85 more columns]

## Sheet: 07
Week 1																					Week2																					Week 3
Session 1							Session 2							Session 3							Session 1							Session 2							Session 3							Session 1							Session 2
Date	2022-04-25						Date	2022-04-27						Date	2022-04-29						Date	2022-05-02						Date	2022-05-04						Date	2022-05-06						Date	2022-05-09						Date
Exercise	Sets	Reps	Weight	Exercise Volume			Exercise	Sets	Reps	Weight	Exercise Volume			Exercise	Sets	Reps	Weight	Exercise Volume			Exercise	Sets	Reps	Weight	Exercise Volume			Exercise	Sets	Reps	Weight	Exercise Volume			Exercise	Sets	Reps	Weight	Exercise Volume			Exercise	Sets	Reps	Weight	Exercise Volume			Exercise
KB RDL	3	12	35	36			KB RDL	3	12	35	36			KB RDL	3	12	35	36			KB RDL	3	10	35	30			KB RDL	3	10	35	30			KB RDL	3	10	40	30			KB RDL	3	10	40	30			KB RDL
Sit-Stand	3	12	35	36			Sit-Stand	3	12	35	36			Sit-Stand	3	12	35	36			Sit-Stand	3	10	35	30			Sit-Stand	3	10	35	30			Sit-Stand	3	10	8	30			Sit-Stand	3	10	8	30			Sit-Stand
Forward Lunge	3	12	BW	36			Forward Lunge	3	12	BW	36			Forward Lunge	3	12	BW	36			Forward Lunge	3	10	BW	30			Forward Lunge	3	10	BW	30			Forward Lunge	3	10	BW	30			Forward Lunge	3	10	BW	30
Push Ups	3	12	BW	36			Push Ups	3	12	BW	36			Push Ups	3	12	BW	36			Push Ups	3	10	BW	30			Push Ups	3	10	BW	30			Push Ups	3	10	BW	30			Push Ups	3	10	BW	30			Push Ups
BO Row	3	12	35	36			BO Row	3	12	35	36			BO Row	3	12	35	36			BO Row	3	10	35	30			BO Row	3	10	35	30			BO Row	3	10	40	30			BO Row	3	10	40	30			BO Row
			Session Volume	180						Session Volume	180						Session Volume	180						Session Volume	150						Session Volume	150						Session Volume	150						Session Volume	150
Completed Exercise Dose							Completed Exercise Dose							Completed Exercise Dose							Completed Exercise Dose							Completed Exercise Dose							Completed Exercise Dose							Completed Exercise Dose							Completed Exercise Dose
Exercise	Sets	Reps	Weight	Exercise Volume	RDI		Exercise	Sets	Reps	Weight	Exercise Volume	RDI		Exercise	Sets	Reps	Weight	Exercise Volume	RDI		Exercise	Sets	Reps	Weight	Exercise Volume	RDI		Exercise	Sets	Reps	Weight	Exercise Volume	RDI		Exercise	Sets	Reps	Weight	Exercise Volume	RDI		Exercise	Sets	Reps	Weight	Exercise Volume	RDI		Exercise
KB RDL	3	12	35	36	1		KB RDL	0	0		0	0		KB RDL	3	12	35	36	1		KB RDL	3	10	35	30	0		KB RDL	3	10	35	30	1		KB RDL	3	10	40	30	1		KB RDL	3	10	40	30	1		KB RDL
Sit-Stand	3	12	35	36	1		Sit-Stand	0	0		0	0		Sit-Stand	3	12	35	36	1		Sit-Stand	3	10	35	30	0		Sit-Stand	3	10	35	30	1		Sit-Stand	3	10	8	30	1		Sit-Stand	3	10	8	30	1		Sit-Stand
Forward Lunge	3	12	BW	36	1		Forward Lunge	0	0		0	0		Forward Lunge	3	12	BW	36	1		Forward Lunge	3	10	BW	30	0		Forward Lunge	3	10	BW	30	1		Forward Lunge	3	10	BW	30	1		Forward Lunge	0	0	0	0	1
Push Ups	3	12	BW	36	1		Push Ups	0	0		0	0		Push Ups	3	12	BW	36	1		Push Ups	3	10	BW	30	0		Push Ups	3	10	BW	30	1		Push Ups	3	10	BW	30	1		Push Ups	3	10	BW	30	1		Push Ups
BO Row	3	12	35	36	1		BO Row	0	0		0	0		BO Row	3	12	35	36			BO Row	3	10	35	30			BO Row	3	10	35	30			BO Row	3	10	40	30			BO Row	3	10	40	30			BO Row
			Session Volume	180	1					Session Volume	0	0					Session Volume	180	1					Session Volume	150	1					Session Volume	150	1					Session Volume	150	1					Session Volume	120	0.8
Missed Session							Missed Session							Missed Session							Missed Session							Missed Session							Missed Session							Missed Session							Missed Session
Vacation							Vacation							Vacation							Vacation							Vacation							Vacation							Vacation							Vacation
Fatigue							Fatigue							Fatigue							Fatigue							Fatigue							Fatigue							Fatigue							Fatigue
Injury							Injury							Injury							Injury							Injury							Injury							Injury							Injury
Treatment Rel pain							Treatment Rel pain							Treatment Rel pain							Treatment Rel pain							Treatment Rel pain							Treatment Rel pain							Treatment Rel pain							Treatment Rel pain
Nausea							Nausea							Nausea							Nausea							Nausea							Nausea							Nausea							Nausea
General illness							General illness							General illness							General illness							General illness							General illness							General illness							General illness
Conflicting appointments							Conflicting appointments							Conflicting appointments							Conflicting appointments							Conflicting appointments							Conflicting appointments							Conflicting appointments							Conflicting appointments
General Pain							General Pain							General Pain							General Pain							General Pain							General Pain							General Pain							General Pain
Other							Other							Other							Other							Other							Other							Other							Other
Not Recorded							Not Recorded							Not Recorded							Not Recorded							Not Recorded							Not Recorded							Not Recorded							Not Recorded
Personal							Personal	1						Personal							Personal							Personal							Personal							Personal							Personal
Withdrew							Withdrew							Withdrew							Withdrew							Withdrew							Withdrew							Withdrew							Withdrew
Dose Modification/Session Termination							Dose Modification/Session Termination							Dose Modification/Session Termination							Dose Modification/Session Termination							Dose Modification/Session Termination							Dose Modification/Session Termination							Dose Modification/Session Termination							Dose Modification/Session Termination
Modification Type							Modification Type							Modification Type							Modification Type							Modification Type							Modification Type							Modification Type							Modification Type
Sets							Sets							Sets							Sets							Sets							Sets							Sets							Sets
Reps							Reps							Reps							Reps							Reps							Reps							Reps							Reps
Weight							Weight							Weight	1						Weight							Weight							Weight	1						Weight							Weight
Exercise selection							Exercise selection							Exercise selection							Exercise selection							Exercise selection							Exercise selection							Exercise selection							Exercise selection
Exercise removal							Exercise removal							Exercise removal							Exercise removal							Exercise removal							Exercise removal							Exercise removal	1						Exercise removal
Modification Reason							Modification Reason							Modification Reason							Modification Reason							Modification Reason							Modification Reason							Modification Reason							Modification Reason
Fatigue							Fatigue							Fatigue	1						Fatigue							Fatigue							Fatigue							Fatigue							Fatigue
Nausea							Nausea							Nausea							Nausea							Nausea							Nausea							Nausea							Nausea
Range of motion							Range of motion							Range of motion							Range of motion							Range of motion							Range of motion							Range of motion							Range of motion
Upper extremity pain							Upper extremity pain							Upper extremity pain							Upper extremity pain							Upper extremity pain							Upper extremity pain							Upper extremity pain							Upper extremity pain
Lower extremity pain							Lower extremity pain							Lower extremity pain							Lower extremity pain							Lower extremity pain							Lower extremity pain	1						Lower extremity pain	1						Lower extremity pain
Dizziness							Dizziness							Dizziness							Dizziness							Dizziness							Dizziness							Dizziness							Dizziness
Gastrointestinal related							Gastrointestinal related							Gastrointestinal related							Gastrointestinal related							Gastrointestinal related							Gastrointestinal related							Gastrointestinal related							Gastrointestinal related
Headache							Headache							Headache							Headache							Headache							Headache							Headache							Headache
Lymphedema flare-up							Lymphedema flare-up							Lymphedema flare-up							Lymphedema flare-up							Lymphedema flare-up							Lymphedema flare-up							Lymphedema flare-up							Lymphedema flare-up
Treatment related pain							Treatment related pain							Treatment related pain							Treatment related pain							Treatment related pain							Treatment related pain							Treatment related pain							Treatment related pain
Lower body bone pain							Lower body bone pain							Lower body bone pain							Lower body bone pain							Lower body bone pain							Lower body bone pain							Lower body bone pain							Lower body bone pain
Upper body bone pain							Upper body bone pain							Upper body bone pain							Upper body bone pain							Upper body bone pain							Upper body bone pain							Upper body bone pain							Upper body bone pain
Other							Other							Other							Other							Other							Other							Other							Other
Not Recorded							Not Recorded							Not Recorded							Not Recorded							Not Recorded							Not Recorded							Not Recorded							Not Recorded
[truncated: 84 more columns]

[truncated: 5 more sheets: 08, 09, 10, 11, 14]
